# Supplementary material for: Association between Polymorphisms in CFH, ARMS2, CFI, and C3 Genes and Response to Anti-VEGF Treatment in Neovascular Age-Related Macular Degeneration
Source: Biomedicines. 2022 Jul 10;10(7):1658. doi: 10.3390/biomedicines10071658 (PMC9312436; doi:10.3390/biomedicines10071658)
Supplement: Supplementary file 1 [file biomedicines-10-01658-s001.zip]

Archive with 1 entries (1 files):
- biomedicines-1723750-supplementary.pdf
